# Supplementary material for: A functional mechanism for a non-coding variant near AGTR2 associated with risk for preterm birth
Source: BMC Med. 2023 Jul 17;21:258. doi: 10.1186/s12916-023-02973-w (PMC10351137; doi:10.1186/s12916-023-02973-w)
Supplement: Supplementary file 1 — Additional file 1. Prioritization of functional SNPs and predication of allele-dependent TF binding [file 12916_2023_2973_MOESM1_ESM.xlsx]

## Sheet: README
Additional File 1 Computational analysis tables
Information about the computational analysis and result tables in this study.
Table name	Comment	# of unique variants/predicted TFs
SNPs in LD	LD expanded SNP list.	49
GTEx V7 eQTLs in Uterus	SNP overlapping results from GTEx V7 eQTLs in Uterus.	35
ChIP-seq non-TF overlaps	ChIP-seq non-TF regulatory region overlapping results.	27
ChIP-seq TF overlaps	ChIP-seq TF overlapping results.	3
ChIP-seq TF based diff binding	Putative differential binding results inside ChIP-seq TF peaks and with corresponding CisBP motifs.	1

## Sheet: SNPs in LD
chr	start	end	rsid	eQTL in Uterus
chrX	115181931	115181931	rs140000208	1
chrX	115176391	115176391	rs1403539	1
chrX	115176371	115176371	rs1403540	1
chrX	115181788	115181788	rs147473680	1
chrX	115159170	115159170	rs1579057	1
chrX	115153593	115153593	rs1914715	1
chrX	115184130	115184130	rs2310847	1
chrX	115178749	115178749	rs4250261	1
chrX	115129714	115129714	rs5950491	1
chrX	115168319	115168319	rs5950498	1
chrX	115175748	115175748	rs5950506	1
chrX	115184372	115184372	rs5950512	1
chrX	115129904	115129904	rs5991030	1
chrX	115137917	115137917	rs62602480	1
chrX	115165608	115165608	rs7889204	1
chrX	115180336	115180336	rs138747589	1
chrX	115182341	115182341	rs148168778	1
chrX	115164816	115164816	rs2310841	1
chrX	115136714	115136714	rs2311073	1
chrX	115162997	115162997	rs4478734	1
chrX	115183745	115183745	rs4969790	1
chrX	115173128	115173128	rs5950501	1
chrX	115174248	115174248	rs5950503	1
chrX	115183142	115183142	rs5950508	1
chrX	115184050	115184050	rs5950510	1
chrX	115132834	115132834	rs6608539	1
chrX	115167654	115167654	rs6608543	1
chrX	115179652	115179652	rs77435841	1
chrX	115136376	115136377	rs5903466	1
chrX	115155198	115155199	rs5991059	1
chrX	115164281	115164281	rs201386833	1
chrX	115164770	115164772	rs201226733	1
chrX	115164771	115164772	rs35401609	1
chrX	115178068	115178068	rs201557030	1
chrX	115178555	115178556	rs6608550	1
chrX	115137999	115137999	UW_VH_18580	0
chrX	115180217	115180217	rs137917100	0
chrX	115180216	115180216	rs145329896	0
chrX	115180555	115180555	rs148986254	0
chrX	115180590	115180590	rs79989697	0
chrX	115182253	115182253	rs181215044	0
chrX	115180534	115180534	rs181358327	0
chrX	115180539	115180539	rs186026396	0
chrX	115180510	115180510	rs190116334	0
chrX	115180541	115180541	rs190785231	0
chrX	115181838	115181838	rs200081744	0
chrX	115184278	115184278	rs5950511	0
chrX	115180498	115180498	rs75725072	0
chrX	115178843	115178843	rs77860433	0

## Sheet: GTEx V7 eQTLs in Uterus
chr	start	end	rsid	cell	track	chr	start	end	signal	gene target	gene target (ensembl id)	gene_id tss_distance	ma_samples	ma_count	maf	pval_nominal	slope	slope_se	pval_nominal_threshold	min_pval_nominal	pval_beta
chrX	115175748	115175748	rs5950506	Uterus	eQTLs_GTEx_Analysis_V7	chrX	115175748	115175748	X_115175748_G_A_b37	AGTR2	ENSG00000180772.6	-126227	61	80	0.39604	8.82505e-11	-0.667859	0.0892592	1.25775e-05	7.72964e-11	1.02815e-07	10.0543
chrX	115165608	115165608	rs7889204	Uterus	eQTLs_GTEx_Analysis_V7	chrX	115165608	115165608	X_115165608_T_C_b37	AGTR2	ENSG00000180772.6	-136367	61	80	0.39604	8.82505e-11	-0.667859	0.0892592	1.25775e-05	7.72964e-11	1.02815e-07	10.0543
chrX	115168319	115168319	rs5950498	Uterus	eQTLs_GTEx_Analysis_V7	chrX	115168319	115168319	X_115168319_C_T_b37	AGTR2	ENSG00000180772.6	-133656	60	79	0.395	1.08116e-10	-0.666243	0.0895893	1.25775e-05	7.72964e-11	1.02815e-07	9.96611
chrX	115176391	115176391	rs1403539	Uterus	eQTLs_GTEx_Analysis_V7	chrX	115176391	115176391	X_115176391_G_T_b37	AGTR2	ENSG00000180772.6	-125584	57	74	0.366337	7.88589e-10	-0.661693	0.0946929	1.25775e-05	7.72964e-11	1.02815e-07	9.10315
chrX	115176371	115176371	rs1403540	Uterus	eQTLs_GTEx_Analysis_V7	chrX	115176371	115176371	X_115176371_C_T_b37	AGTR2	ENSG00000180772.6	-125604	57	75	0.371287	1.23462e-09	-0.644232	0.0935597	1.25775e-05	7.72964e-11	1.02815e-07	8.90847
chrX	115136376	115136377	rs5903466	Uterus	eQTLs_GTEx_Analysis_V7	chrX	115136376	115136376	X_115136376_AG_A_b37	AGTR2	ENSG00000180772.6	-165599	57	75	0.371287	1.23462e-09	-0.644232	0.0935597	1.25775e-05	7.72964e-11	1.02815e-07	8.90847
chrX	115164281	115164281	rs201386833	Uterus	eQTLs_GTEx_Analysis_V7	chrX	115164281	115164281	X_115164281_A_AT_b37	AGTR2	ENSG00000180772.6	-137694	59	77	0.388889	9.77833e-10	-0.641371	0.0924315	1.25775e-05	7.72964e-11	1.02815e-07	9.00974
chrX	115164770	115164772	rs201226733	Uterus	eQTLs_GTEx_Analysis_V7	chrX	115164771	115164771	X_115164771_AT_A_b37	AGTR2	ENSG00000180772.6	-137204	60	78	0.39	1.09418e-09	-0.640161	0.0925986	1.25775e-05	7.72964e-11	1.02815e-07	8.96091
chrX	115164771	115164772	rs35401609	Uterus	eQTLs_GTEx_Analysis_V7	chrX	115164771	115164771	X_115164771_AT_A_b37	AGTR2	ENSG00000180772.6	-137204	60	78	0.39	1.09418e-09	-0.640161	0.0925986	1.25775e-05	7.72964e-11	1.02815e-07	8.96091
chrX	115174248	115174248	rs5950503	Uterus	eQTLs_GTEx_Analysis_V7	chrX	115174248	115174248	X_115174248_A_T_b37	AGTR2	ENSG00000180772.6	-127727	68	94	0.465347	5.6224e-09	-0.601308	0.0919669	1.25775e-05	7.72964e-11	1.02815e-07	8.25008
chrX	115137917	115137917	rs62602480	Uterus	eQTLs_GTEx_Analysis_V7	chrX	115137917	115137917	X_115137917_C_T_b37	AGTR2	ENSG00000180772.6	-164058	55	71	0.358586	2.44873e-07	-0.575619	0.101891	1.25775e-05	7.72964e-11	1.02815e-07	6.61106
chrX	115162997	115162997	rs4478734	Uterus	eQTLs_GTEx_Analysis_V7	chrX	115162997	115162997	X_115162997_A_C_b37	AGTR2	ENSG00000180772.6	-138978	69	97	0.480198	2.08576e-08	-0.57457	0.0921671	1.25775e-05	7.72964e-11	1.02815e-07	7.68074
chrX	115167654	115167654	rs6608543	Uterus	eQTLs_GTEx_Analysis_V7	chrX	115167654	115167654	X_115167654_T_C_b37	AGTR2	ENSG00000180772.6	-134321	69	97	0.480198	2.08576e-08	-0.57457	0.0921671	1.25775e-05	7.72964e-11	1.02815e-07	7.68074
chrX	115173128	115173128	rs5950501	Uterus	eQTLs_GTEx_Analysis_V7	chrX	115173128	115173128	X_115173128_C_G_b37	AGTR2	ENSG00000180772.6	-128847	67	94	0.47	5.92019e-08	-0.570297	0.095229	1.25775e-05	7.72964e-11	1.02815e-07	7.22766
chrX	115136714	115136714	rs2311073	Uterus	eQTLs_GTEx_Analysis_V7	chrX	115136714	115136714	X_115136714_T_C_b37	AGTR2	ENSG00000180772.6	-165261	66	90	0.463918	2.83519e-07	-0.562369	0.100174	1.25775e-05	7.72964e-11	1.02815e-07	6.54742
chrX	115155198	115155199	rs5991059	Uterus	eQTLs_GTEx_Analysis_V7	chrX	115155199	115155199	X_115155199_C_T_b37	AGTR2	ENSG00000180772.6	-146776	52	67	0.356383	1.32769e-06	-0.559535	0.106882	1.25775e-05	7.72964e-11	1.02815e-07	5.8769
chrX	115153593	115153593	rs1914715	Uterus	eQTLs_GTEx_Analysis_V7	chrX	115153593	115153593	X_115153593_T_C_b37	AGTR2	ENSG00000180772.6	-148382	51	65	0.345745	2.38266e-06	-0.555614	0.109188	1.25775e-05	7.72964e-11	1.02815e-07	5.62294
chrX	115164816	115164816	rs2310841	Uterus	eQTLs_GTEx_Analysis_V7	chrX	115164816	115164816	X_115164816_A_C_b37	AGTR2	ENSG00000180772.6	-137159	68	95	0.475	1.1897e-07	-0.549818	0.0944257	1.25775e-05	7.72964e-11	1.02815e-07	6.92456
chrX	115159170	115159170	rs1579057	Uterus	eQTLs_GTEx_Analysis_V7	chrX	115159170	115159170	X_115159170_T_C_b37	AGTR2	ENSG00000180772.6	-142805	51	66	0.351064	2.10814e-06	-0.54736	0.106918	1.25775e-05	7.72964e-11	1.02815e-07	5.6761
chrX	115183745	115183745	rs4969790	Uterus	eQTLs_GTEx_Analysis_V7	chrX	115183745	115183745	X_115183745_C_A_b37	AGTR2	ENSG00000180772.6	-118230	71	100	0.49505	2.35006e-07	0.55146	0.0974431	1.25775e-05	7.72964e-11	1.02815e-07	6.62892
chrX	115132834	115132834	rs6608539	Uterus	eQTLs_GTEx_Analysis_V7	chrX	115132834	115132834	X_115132834_G_A_b37	AGTR2	ENSG00000180772.6	-169141	70	95	0.470297	1.08437e-07	0.572745	0.0979908	1.25775e-05	7.72964e-11	1.02815e-07	6.96482
chrX	115182341	115182341	rs148168778	Uterus	eQTLs_GTEx_Analysis_V7	chrX	115182341	115182341	X_115182341_C_T_b37	AGTR2	ENSG00000180772.6	-119634	67	96	0.475248	1.11501e-08	0.574042	0.089977	1.25775e-05	7.72964e-11	1.02815e-07	7.95272
chrX	115180336	115180336	rs138747589	Uterus	eQTLs_GTEx_Analysis_V7	chrX	115180336	115180336	X_115180336_C_T_b37	AGTR2	ENSG00000180772.6	-121639	70	98	0.485149	1.92399e-08	0.583366	0.0932958	1.25775e-05	7.72964e-11	1.02815e-07	7.7158
chrX	115179652	115179652	rs77435841	Uterus	eQTLs_GTEx_Analysis_V7	chrX	115179652	115179652	X_115179652_G_C_b37	AGTR2	ENSG00000180772.6	-122323	68	94	0.465347	5.6224e-09	0.601308	0.0919669	1.25775e-05	7.72964e-11	1.02815e-07	8.25008
chrX	115184050	115184050	rs5950510	Uterus	eQTLs_GTEx_Analysis_V7	chrX	115184050	115184050	X_115184050_G_C_b37	AGTR2	ENSG00000180772.6	-117925	69	95	0.470297	3.72846e-09	0.611641	0.0922134	1.25775e-05	7.72964e-11	1.02815e-07	8.42847
chrX	115183142	115183142	rs5950508	Uterus	eQTLs_GTEx_Analysis_V7	chrX	115183142	115183142	X_115183142_C_T_b37	AGTR2	ENSG00000180772.6	-118833	63	86	0.438776	4.19126e-10	0.634218	0.0889371	1.25775e-05	7.72964e-11	1.02815e-07	9.37766
chrX	115129714	115129714	rs5950491	Uterus	eQTLs_GTEx_Analysis_V7	chrX	115129714	115129714	X_115129714_A_C_b37	AGTR2	ENSG00000180772.6	-172261	58	76	0.376238	5.84529e-10	0.657997	0.093257	1.25775e-05	7.72964e-11	1.02815e-07	9.23319
chrX	115184130	115184130	rs2310847	Uterus	eQTLs_GTEx_Analysis_V7	chrX	115184130	115184130	X_115184130_A_G_b37	AGTR2	ENSG00000180772.6	-117845	57	74	0.366337	7.88589e-10	0.661693	0.0946929	1.25775e-05	7.72964e-11	1.02815e-07	9.10315
chrX	115178749	115178749	rs4250261	Uterus	eQTLs_GTEx_Analysis_V7	chrX	115178749	115178749	X_115178749_A_G_b37	AGTR2	ENSG00000180772.6	-123226	57	74	0.366337	7.88589e-10	0.661693	0.0946929	1.25775e-05	7.72964e-11	1.02815e-07	9.10315
chrX	115129904	115129904	rs5991030	Uterus	eQTLs_GTEx_Analysis_V7	chrX	115129904	115129904	X_115129904_C_T_b37	AGTR2	ENSG00000180772.6	-172071	57	74	0.366337	7.88589e-10	0.661693	0.0946929	1.25775e-05	7.72964e-11	1.02815e-07	9.10315
chrX	115178068	115178068	rs201557030	Uterus	eQTLs_GTEx_Analysis_V7	chrX	115178068	115178068	X_115178068_G_GT_b37	AGTR2	ENSG00000180772.6	-123907	57	74	0.366337	7.88589e-10	0.661693	0.0946929	1.25775e-05	7.72964e-11	1.02815e-07	9.10315
chrX	115181788	115181788	rs147473680	Uterus	eQTLs_GTEx_Analysis_V7	chrX	115181788	115181788	X_115181788_T_C_b37	AGTR2	ENSG00000180772.6	-120187	61	80	0.39604	8.82505e-11	0.667859	0.0892592	1.25775e-05	7.72964e-11	1.02815e-07	10.0543
chrX	115178555	115178556	rs6608550	Uterus	eQTLs_GTEx_Analysis_V7	chrX	115178556	115178556	X_115178556_G_A_b37	AGTR2	ENSG00000180772.6	-123419	61	80	0.39604	8.82505e-11	0.667859	0.0892592	1.25775e-05	7.72964e-11	1.02815e-07	10.0543
chrX	115184372	115184372	rs5950512	Uterus	eQTLs_GTEx_Analysis_V7	chrX	115184372	115184372	X_115184372_A_C_b37	AGTR2	ENSG00000180772.6	-117603	62	81	0.40099	7.72964e-11	0.670015	0.0891926	1.25775e-05	7.72964e-11	1.02815e-07	10.1118
chrX	115181931	115181931	rs140000208	Uterus	eQTLs_GTEx_Analysis_V7	chrX	115181931	115181931	X_115181931_A_G_b37	AGTR2	ENSG00000180772.6	-120044	60	79	0.407216	1.46185e-10	0.673321	0.0913748	1.25775e-05	7.72964e-11	1.02815e-07	9.8351

## Sheet: ChIP-seq non-TF overlaps
chr	start	end	rsid	cell	track	chr	start	end	signal
chrX	115184130	115184130	rs2310847	K562	ENCODE_BroadChromHMM	chrX	115183572	115184172	6_Weak_Enhancer
chrX	115183745	115183745	rs4969790	HepG2	ENCODE_BroadChromHMM	chrX	115183372	115183772	6_Weak_Enhancer
chrX	115183745	115183745	rs4969790	K562	ENCODE_BroadChromHMM	chrX	115183572	115184172	6_Weak_Enhancer
chrX	115184050	115184050	rs5950510	K562	ENCODE_BroadChromHMM	chrX	115183572	115184172	6_Weak_Enhancer
chrX	115183745	115183745	rs4969790	H7-hESC	ENCODE_DNaseClusters	chrX	115183660	115183810	Dnase
chrX	115184050	115184050	rs5950510	HepG2	ENCODE_DNaseI_Duke	chrX	115183997	115184051	Dnase
chrX	115129714	115129714	rs5950491	GM19093	GSE62742	chrX	115129161	115129723	H3K27AC
chrX	115129904	115129904	rs5991030	GM19140	GSE62742	chrX	115129856	115130441	H3K27AC
chrX	115129904	115129904	rs5991030	GM19239	GSE62742	chrX	115129818	115130138	H3K27AC
chrX	115176391	115176391	rs1403539	HUES6_Cell_Line	Roadmap_epigenomics_Histone_narrow_peak	chrX	115175961	115176423	H3K9me3
chrX	115176371	115176371	rs1403540	HUES6_Cell_Line	Roadmap_epigenomics_Histone_narrow_peak	chrX	115175961	115176423	H3K9me3
chrX	115159170	115159170	rs1579057	Adult_Liver	Roadmap_epigenomics_Histone_narrow_peak	chrX	115159057	115159211	H3K9me3
chrX	115159170	115159170	rs1579057	Brain_Inferior_Temporal_Lobe	Roadmap_epigenomics_Histone_narrow_peak	chrX	115158965	115159233	H3K9me3
chrX	115159170	115159170	rs1579057	Brain_Mid_Frontal_Lobe	Roadmap_epigenomics_Histone_narrow_peak	chrX	115159170	115159389	H3K9me3
chrX	115159170	115159170	rs1579057	Breast_Myoepithelial_Cells	Roadmap_epigenomics_Histone_narrow_peak	chrX	115159131	115159290	H3K27me3
chrX	115159170	115159170	rs1579057	Breast_Myoepithelial_Cells	Roadmap_epigenomics_Histone_narrow_peak	chrX	115159063	115159207	H3K9me3
chrX	115159170	115159170	rs1579057	Chondrocytes_from_Bone_Marrow_Derived_Mesenchymal_	Roadmap_epigenomics_Histone_narrow_peak	chrX	115158870	115159353	H3K9me3
chrX	115159170	115159170	rs1579057	Fetal_Lung	Roadmap_epigenomics_Histone_narrow_peak	chrX	115159050	115159284	H3K27me3
chrX	115159170	115159170	rs1579057	Mesenchymal_Stem_Cell_Derived_Adipocyte_Cultured_C	Roadmap_epigenomics_Histone_narrow_peak	chrX	115158912	115159494	H3K9me3
chrX	115164770	115164772	rs201226733	Adipose_Nuclei	Roadmap_epigenomics_Histone_narrow_peak	chrX	115164770	115165083	H3K9me3
chrX	115164770	115164772	rs201226733	Fetal_Brain_Female	Roadmap_epigenomics_Histone_narrow_peak	chrX	115164591	115164907	H3K9me3
chrX	115164770	115164772	rs201226733	HUES48_Cell_Line	Roadmap_epigenomics_Histone_narrow_peak	chrX	115164651	115164817	H3K9me3
chrX	115164281	115164281	rs201386833	Breast_Myoepithelial_Cells	Roadmap_epigenomics_Histone_narrow_peak	chrX	115164096	115164399	H3K9me3
chrX	115164816	115164816	rs2310841	Adipose_Nuclei	Roadmap_epigenomics_Histone_narrow_peak	chrX	115164770	115165083	H3K9me3
chrX	115164816	115164816	rs2310841	Fetal_Brain_Female	Roadmap_epigenomics_Histone_narrow_peak	chrX	115164591	115164907	H3K9me3
chrX	115164816	115164816	rs2310841	HUES48_Cell_Line	Roadmap_epigenomics_Histone_narrow_peak	chrX	115164651	115164817	H3K9me3
chrX	115184130	115184130	rs2310847	4star	Roadmap_epigenomics_Histone_narrow_peak	chrX	115183975	115184135	H3K36me3
chrX	115184130	115184130	rs2310847	4star	Roadmap_epigenomics_Histone_narrow_peak	chrX	115183993	115184262	H3K9me3
chrX	115184130	115184130	rs2310847	Breast_Myoepithelial_Cells	Roadmap_epigenomics_Histone_narrow_peak	chrX	115183460	115184190	H3K9me3
chrX	115184130	115184130	rs2310847	Breast_vHMEC	Roadmap_epigenomics_Histone_narrow_peak	chrX	115183933	115184481	H3K9me3
chrX	115184130	115184130	rs2310847	CD15_Primary_Cellst_	Roadmap_epigenomics_Histone_narrow_peak	chrX	115183972	115184191	H3K9me3
chrX	115184130	115184130	rs2310847	Colonic_Mucosa	Roadmap_epigenomics_Histone_narrow_peak	chrX	115183996	115184177	H3K9me3
chrX	115184130	115184130	rs2310847	Fetal_Muscle_Trunk	Roadmap_epigenomics_Histone_narrow_peak	chrX	115183527	115184212	H3K27me3
chrX	115184130	115184130	rs2310847	Fetal_Stomach	Roadmap_epigenomics_Histone_narrow_peak	chrX	115183335	115184236	H3K9me3
chrX	115184130	115184130	rs2310847	Fetal_Thymus	Roadmap_epigenomics_Histone_narrow_peak	chrX	115183635	115184169	H3K9me3
chrX	115184130	115184130	rs2310847	H1_BMP4_Derived_Trophoblast_Cultured_Cells	Roadmap_epigenomics_Histone_narrow_peak	chrX	115183955	115184148	H3K9me3
chrX	115184130	115184130	rs2310847	HUES48_Cell_Line	Roadmap_epigenomics_Histone_narrow_peak	chrX	115183670	115184680	H3K9me3
chrX	115184130	115184130	rs2310847	HUES6_Cell_Line	Roadmap_epigenomics_Histone_narrow_peak	chrX	115183675	115184193	H3K9me3
chrX	115184130	115184130	rs2310847	iPS-15b_Cell_Line	Roadmap_epigenomics_Histone_narrow_peak	chrX	115183725	115184201	H3K9me3
chrX	115184130	115184130	rs2310847	Mobilized_CD34_Primary_Cells_Female	Roadmap_epigenomics_Histone_narrow_peak	chrX	115184098	115184263	H3K9me3
chrX	115136714	115136714	rs2311073	Fetal_Lung	Roadmap_epigenomics_Histone_narrow_peak	chrX	115136683	115137383	H3K27me3
chrX	115136714	115136714	rs2311073	H9_Derived_Neuron_Cultured_Cells	Roadmap_epigenomics_Histone_narrow_peak	chrX	115136616	115136850	H3K27me3
chrX	115136714	115136714	rs2311073	HUES6_Cell_Line	Roadmap_epigenomics_Histone_narrow_peak	chrX	115136579	115136749	H3K27me3
chrX	115164771	115164772	rs35401609	Adipose_Nuclei	Roadmap_epigenomics_Histone_narrow_peak	chrX	115164770	115165083	H3K9me3
chrX	115164771	115164772	rs35401609	Fetal_Brain_Female	Roadmap_epigenomics_Histone_narrow_peak	chrX	115164591	115164907	H3K9me3
chrX	115164771	115164772	rs35401609	HUES48_Cell_Line	Roadmap_epigenomics_Histone_narrow_peak	chrX	115164651	115164817	H3K9me3
chrX	115162997	115162997	rs4478734	4star	Roadmap_epigenomics_Histone_narrow_peak	chrX	115162952	115163200	H3K9me3
chrX	115162997	115162997	rs4478734	Adult_Liver	Roadmap_epigenomics_Histone_narrow_peak	chrX	115162844	115162998	H3K9me3
chrX	115162997	115162997	rs4478734	Fetal_Brain_Female	Roadmap_epigenomics_Histone_narrow_peak	chrX	115162953	115163130	H3K9me3
chrX	115162997	115162997	rs4478734	Fetal_Muscle_Leg	Roadmap_epigenomics_Histone_narrow_peak	chrX	115162929	115163198	H3K9me3
chrX	115183745	115183745	rs4969790	4star	Roadmap_epigenomics_Histone_narrow_peak	chrX	115183584	115183753	H3K27me3
chrX	115183745	115183745	rs4969790	4star	Roadmap_epigenomics_Histone_narrow_peak	chrX	115183454	115183894	H3K9me3
chrX	115183745	115183745	rs4969790	Adipose_Nuclei	Roadmap_epigenomics_Histone_narrow_peak	chrX	115183607	115183761	H3K9me3
chrX	115183745	115183745	rs4969790	Breast_Myoepithelial_Cells	Roadmap_epigenomics_Histone_narrow_peak	chrX	115183722	115184027	H3K27me3
chrX	115183745	115183745	rs4969790	Breast_Myoepithelial_Cells	Roadmap_epigenomics_Histone_narrow_peak	chrX	115183460	115184190	H3K9me3
chrX	115183745	115183745	rs4969790	CD14_Primary_Cells	Roadmap_epigenomics_Histone_narrow_peak	chrX	115183578	115184080	H3K9me3
chrX	115183745	115183745	rs4969790	Fetal_Muscle_Trunk	Roadmap_epigenomics_Histone_narrow_peak	chrX	115183527	115184212	H3K27me3
chrX	115183745	115183745	rs4969790	Fetal_Stomach	Roadmap_epigenomics_Histone_narrow_peak	chrX	115183335	115184236	H3K9me3
chrX	115183745	115183745	rs4969790	Fetal_Thymus	Roadmap_epigenomics_Histone_narrow_peak	chrX	115183635	115184169	H3K9me3
chrX	115183745	115183745	rs4969790	HUES48_Cell_Line	Roadmap_epigenomics_Histone_narrow_peak	chrX	115183670	115184680	H3K9me3
chrX	115183745	115183745	rs4969790	HUES6_Cell_Line	Roadmap_epigenomics_Histone_narrow_peak	chrX	115183675	115184193	H3K9me3
chrX	115183745	115183745	rs4969790	IMR90_Cell_Line	Roadmap_epigenomics_Histone_narrow_peak	chrX	115183661	115183920	H3K9me3
chrX	115183745	115183745	rs4969790	iPS-15b_Cell_Line	Roadmap_epigenomics_Histone_narrow_peak	chrX	115183725	115184201	H3K9me3
chrX	115183745	115183745	rs4969790	iPS_DF_19.11_Cell_Line	Roadmap_epigenomics_Histone_narrow_peak	chrX	115183626	115183887	H3K9me3
chrX	115183745	115183745	rs4969790	Neurosphere_Cultured_Cells_Cortex_Derived	Roadmap_epigenomics_Histone_narrow_peak	chrX	115183672	115183946	H3K9me3
chrX	115136376	115136377	rs5903466	Fetal_Brain_Female	Roadmap_epigenomics_Histone_narrow_peak	chrX	115136356	115136540	H3K27me3
chrX	115136376	115136377	rs5903466	Fetal_Lung	Roadmap_epigenomics_Histone_narrow_peak	chrX	115136198	115136628	H3K27me3
chrX	115136376	115136377	rs5903466	HUES48_Cell_Line	Roadmap_epigenomics_Histone_narrow_peak	chrX	115136308	115136478	H3K27me3
chrX	115129714	115129714	rs5950491	4star	Roadmap_epigenomics_Histone_narrow_peak	chrX	115129099	115129767	H3K9me3
chrX	115129714	115129714	rs5950491	Breast_Myoepithelial_Cells	Roadmap_epigenomics_Histone_narrow_peak	chrX	115129076	115129755	H3K27me3
chrX	115129714	115129714	rs5950491	Colonic_Mucosa	Roadmap_epigenomics_Histone_narrow_peak	chrX	115129513	115129804	H3K27me3
chrX	115129714	115129714	rs5950491	Fetal_Lung	Roadmap_epigenomics_Histone_narrow_peak	chrX	115129692	115130601	H3K27me3
chrX	115129714	115129714	rs5950491	H9_Cell_Line	Roadmap_epigenomics_Histone_narrow_peak	chrX	115129665	115130092	H3K9me3
chrX	115129714	115129714	rs5950491	hESC_Derived_CD184+_Endoderm_Cultured_Cells	Roadmap_epigenomics_Histone_narrow_peak	chrX	115129406	115129734	H3K9me3
chrX	115129714	115129714	rs5950491	HUES48_Cell_Line	Roadmap_epigenomics_Histone_narrow_peak	chrX	115129689	115130243	H3K9me3
chrX	115129714	115129714	rs5950491	HUES64_Cell_Line	Roadmap_epigenomics_Histone_narrow_peak	chrX	115129027	115129829	H3K9me3
chrX	115129714	115129714	rs5950491	HUES6_Cell_Line	Roadmap_epigenomics_Histone_narrow_peak	chrX	115129702	115130020	H3K27me3
chrX	115129714	115129714	rs5950491	HUES6_Cell_Line	Roadmap_epigenomics_Histone_narrow_peak	chrX	115128484	115130619	H3K9me3
chrX	115129714	115129714	rs5950491	iPS-15b_Cell_Line	Roadmap_epigenomics_Histone_narrow_peak	chrX	115129093	115130051	H3K9me3
chrX	115129714	115129714	rs5950491	Mesenchymal_Stem_Cell_Derived_Adipocyte_Cultured_C	Roadmap_epigenomics_Histone_narrow_peak	chrX	115129656	115129976	H3K27me3
chrX	115129714	115129714	rs5950491	Mesenchymal_Stem_Cell_Derived_Adipocyte_Cultured_C	Roadmap_epigenomics_Histone_narrow_peak	chrX	115129605	115130029	H3K9me3
chrX	115129714	115129714	rs5950491	Mobilized_CD34_Primary_Cells_Female	Roadmap_epigenomics_Histone_narrow_peak	chrX	115129113	115129788	H3K9me3
chrX	115129714	115129714	rs5950491	Neurosphere_Cultured_Cells_Cortex_Derived	Roadmap_epigenomics_Histone_narrow_peak	chrX	115129680	115129871	H3K9me3
chrX	115129714	115129714	rs5950491	Rectal_Mucosa.Donor_31	Roadmap_epigenomics_Histone_narrow_peak	chrX	115129621	115129969	H3K27me3
chrX	115168319	115168319	rs5950498	CD4+_CD25-_Th_Primary_Cells-I	Roadmap_epigenomics_Histone_narrow_peak	chrX	115168188	115168650	H3K9me3
chrX	115168319	115168319	rs5950498	HUES6_Cell_Line	Roadmap_epigenomics_Histone_narrow_peak	chrX	115168271	115168546	H3K9me3
chrX	115168319	115168319	rs5950498	Mesenchymal_Stem_Cell_Derived_Adipocyte_Cultured_C	Roadmap_epigenomics_Histone_narrow_peak	chrX	115168306	115168894	H3K9me3
chrX	115173128	115173128	rs5950501	Adipose_Derived_Mesenchymal_Stem_Cell_Cultured_Cel	Roadmap_epigenomics_Histone_narrow_peak	chrX	115171408	115173168	H3K9me3
chrX	115173128	115173128	rs5950501	Adult_Liver	Roadmap_epigenomics_Histone_narrow_peak	chrX	115172542	115173131	H3K9me3
chrX	115173128	115173128	rs5950501	Bone_Marrow_Derived_Mesenchymal_Stem_Cell_Cultured	Roadmap_epigenomics_Histone_narrow_peak	chrX	115172987	115173331	H3K9me3
chrX	115173128	115173128	rs5950501	Breast_vHMEC	Roadmap_epigenomics_Histone_narrow_peak	chrX	115172744	115173279	H3K9me3
chrX	115173128	115173128	rs5950501	HUES64_Cell_Line	Roadmap_epigenomics_Histone_narrow_peak	chrX	115171828	115173299	H3K9me3
chrX	115173128	115173128	rs5950501	HUES6_Cell_Line	Roadmap_epigenomics_Histone_narrow_peak	chrX	115169291	115173137	H3K9me3
chrX	115173128	115173128	rs5950501	iPS-15b_Cell_Line	Roadmap_epigenomics_Histone_narrow_peak	chrX	115173060	115173260	H3K9me3
chrX	115173128	115173128	rs5950501	Mesenchymal_Stem_Cell_Derived_Adipocyte_Cultured_C	Roadmap_epigenomics_Histone_narrow_peak	chrX	115173104	115173288	H3K9me3
chrX	115173128	115173128	rs5950501	Monocytes-CD14+_RO01746	Roadmap_epigenomics_Histone_narrow_peak	chrX	115172563	115173476	H3K9me3
chrX	115174248	115174248	rs5950503	Mesenchymal_Stem_Cell_Derived_Adipocyte_Cultured_C	Roadmap_epigenomics_Histone_narrow_peak	chrX	115173936	115174446	H3K9me3
chrX	115175748	115175748	rs5950506	4star	Roadmap_epigenomics_Histone_narrow_peak	chrX	115175429	115175840	H3K9me3
chrX	115175748	115175748	rs5950506	Adipose_Nuclei	Roadmap_epigenomics_Histone_narrow_peak	chrX	115175346	115175784	H3K9me3
chrX	115175748	115175748	rs5950506	Adult_Liver	Roadmap_epigenomics_Histone_narrow_peak	chrX	115175627	115175902	H3K9me3
chrX	115175748	115175748	rs5950506	Brain_Angular_Gyrus	Roadmap_epigenomics_Histone_narrow_peak	chrX	115175656	115176069	H3K9me3
chrX	115175748	115175748	rs5950506	Breast_Myoepithelial_Cells	Roadmap_epigenomics_Histone_narrow_peak	chrX	115175579	115175984	H3K9me3
chrX	115175748	115175748	rs5950506	Chondrocytes_from_Bone_Marrow_Derived_Mesenchymal_	Roadmap_epigenomics_Histone_narrow_peak	chrX	115175601	115175813	H3K9me3
chrX	115175748	115175748	rs5950506	Fetal_Intestine_Large	Roadmap_epigenomics_Histone_narrow_peak	chrX	115175699	115175879	H3K9me3
chrX	115175748	115175748	rs5950506	Fetal_Intestine_Small	Roadmap_epigenomics_Histone_narrow_peak	chrX	115175680	115175902	H3K9me3
chrX	115175748	115175748	rs5950506	Fetal_Muscle_Leg	Roadmap_epigenomics_Histone_narrow_peak	chrX	115175677	115175908	H3K27me3
chrX	115175748	115175748	rs5950506	Fetal_Muscle_Trunk	Roadmap_epigenomics_Histone_narrow_peak	chrX	115175706	115175896	H3K9me3
chrX	115175748	115175748	rs5950506	HUES6_Cell_Line	Roadmap_epigenomics_Histone_narrow_peak	chrX	115175569	115175876	H3K9me3
chrX	115175748	115175748	rs5950506	iPS-20b_Cell_Line	Roadmap_epigenomics_Histone_narrow_peak	chrX	115175597	115175809	H3K9me3
chrX	115175748	115175748	rs5950506	Mobilized_CD34_Primary_Cells_Female	Roadmap_epigenomics_Histone_narrow_peak	chrX	115175736	115175951	H3K9me3
chrX	115175748	115175748	rs5950506	Neurosphere_Cultured_Cells_Cortex_Derived	Roadmap_epigenomics_Histone_narrow_peak	chrX	115175554	115175756	H3K9me3
chrX	115175748	115175748	rs5950506	Neurosphere_Cultured_Cells_Ganglionic_Eminence_Der	Roadmap_epigenomics_Histone_narrow_peak	chrX	115175605	115175850	H3K9me3
chrX	115175748	115175748	rs5950506	Osteoblasts	Roadmap_epigenomics_Histone_narrow_peak	chrX	115175604	115175823	H3K9me3
chrX	115175748	115175748	rs5950506	Rectal_Smooth_Muscle	Roadmap_epigenomics_Histone_narrow_peak	chrX	115175712	115175920	H3K9me3
chrX	115175748	115175748	rs5950506	Spleen	Roadmap_epigenomics_Histone_narrow_peak	chrX	115175656	115175790	H3K9me3
chrX	115183142	115183142	rs5950508	HUES48_Cell_Line	Roadmap_epigenomics_Histone_narrow_peak	chrX	115183108	115183506	H3K9me3
chrX	115184050	115184050	rs5950510	4star	Roadmap_epigenomics_Histone_narrow_peak	chrX	115183975	115184135	H3K36me3
chrX	115184050	115184050	rs5950510	4star	Roadmap_epigenomics_Histone_narrow_peak	chrX	115183993	115184262	H3K9me3
chrX	115184050	115184050	rs5950510	Adult_Liver	Roadmap_epigenomics_Histone_narrow_peak	chrX	115183769	115184053	H3K9me3
chrX	115184050	115184050	rs5950510	Breast_Myoepithelial_Cells	Roadmap_epigenomics_Histone_narrow_peak	chrX	115183460	115184190	H3K9me3
chrX	115184050	115184050	rs5950510	Breast_vHMEC	Roadmap_epigenomics_Histone_narrow_peak	chrX	115183933	115184481	H3K9me3
chrX	115184050	115184050	rs5950510	CD14_Primary_Cells	Roadmap_epigenomics_Histone_narrow_peak	chrX	115183578	115184080	H3K9me3
chrX	115184050	115184050	rs5950510	CD15_Primary_Cellst_	Roadmap_epigenomics_Histone_narrow_peak	chrX	115183972	115184191	H3K9me3
chrX	115184050	115184050	rs5950510	Colonic_Mucosa	Roadmap_epigenomics_Histone_narrow_peak	chrX	115183996	115184177	H3K9me3
chrX	115184050	115184050	rs5950510	Fetal_Brain_Female	Roadmap_epigenomics_Histone_narrow_peak	chrX	115183796	115184051	H3K9me3
chrX	115184050	115184050	rs5950510	Fetal_Intestine_Large	Roadmap_epigenomics_Histone_narrow_peak	chrX	115183821	115184065	H3K9me3
chrX	115184050	115184050	rs5950510	Fetal_Muscle_Trunk	Roadmap_epigenomics_Histone_narrow_peak	chrX	115183527	115184212	H3K27me3
chrX	115184050	115184050	rs5950510	Fetal_Stomach	Roadmap_epigenomics_Histone_narrow_peak	chrX	115183335	115184236	H3K9me3
chrX	115184050	115184050	rs5950510	Fetal_Thymus	Roadmap_epigenomics_Histone_narrow_peak	chrX	115183635	115184169	H3K9me3
chrX	115184050	115184050	rs5950510	H1_BMP4_Derived_Trophoblast_Cultured_Cells	Roadmap_epigenomics_Histone_narrow_peak	chrX	115183955	115184148	H3K9me3
chrX	115184050	115184050	rs5950510	H1_Cell_Line	Roadmap_epigenomics_Histone_narrow_peak	chrX	115183874	115184088	H3K9me3
chrX	115184050	115184050	rs5950510	HUES48_Cell_Line	Roadmap_epigenomics_Histone_narrow_peak	chrX	115183670	115184680	H3K9me3
chrX	115184050	115184050	rs5950510	HUES6_Cell_Line	Roadmap_epigenomics_Histone_narrow_peak	chrX	115183675	115184193	H3K9me3
chrX	115184050	115184050	rs5950510	iPS-15b_Cell_Line	Roadmap_epigenomics_Histone_narrow_peak	chrX	115183725	115184201	H3K9me3
chrX	115184050	115184050	rs5950510	Lung	Roadmap_epigenomics_Histone_narrow_peak	chrX	115183864	115184094	H3K9me3
chrX	115184050	115184050	rs5950510	Mesenchymal_Stem_Cell_Derived_Adipocyte_Cultured_C	Roadmap_epigenomics_Histone_narrow_peak	chrX	115183931	115184115	H3K9me3
chrX	115184372	115184372	rs5950512	Breast_vHMEC	Roadmap_epigenomics_Histone_narrow_peak	chrX	115183933	115184481	H3K9me3
chrX	115184372	115184372	rs5950512	ES-WA7_Cell_Line	Roadmap_epigenomics_Histone_narrow_peak	chrX	115184255	115184375	H3K9me3
chrX	115184372	115184372	rs5950512	HUES48_Cell_Line	Roadmap_epigenomics_Histone_narrow_peak	chrX	115183670	115184680	H3K9me3
chrX	115184372	115184372	rs5950512	HUES6_Cell_Line	Roadmap_epigenomics_Histone_narrow_peak	chrX	115184297	115184657	H3K9me3
chrX	115129904	115129904	rs5991030	Adipose_Derived_Mesenchymal_Stem_Cell_Cultured_Cel	Roadmap_epigenomics_Histone_narrow_peak	chrX	115129761	115130019	H3K9me3
chrX	115129904	115129904	rs5991030	Adult_Liver	Roadmap_epigenomics_Histone_narrow_peak	chrX	115129872	115130026	H3K9me3
chrX	115129904	115129904	rs5991030	Brain_Inferior_Temporal_Lobe	Roadmap_epigenomics_Histone_narrow_peak	chrX	115129728	115129922	H3K9me3
chrX	115129904	115129904	rs5991030	Chondrocytes_from_Bone_Marrow_Derived_Mesenchymal_	Roadmap_epigenomics_Histone_narrow_peak	chrX	115129809	115130121	H3K27me3
chrX	115129904	115129904	rs5991030	ES-I3_Cell_Line	Roadmap_epigenomics_Histone_narrow_peak	chrX	115129728	115130007	H3K9me3
chrX	115129904	115129904	rs5991030	Fetal_Kidney	Roadmap_epigenomics_Histone_narrow_peak	chrX	115129792	115130234	H3K27me3
chrX	115129904	115129904	rs5991030	Fetal_Lung	Roadmap_epigenomics_Histone_narrow_peak	chrX	115129692	115130601	H3K27me3
chrX	115129904	115129904	rs5991030	H1_BMP4_Derived_Trophoblast_Cultured_Cells	Roadmap_epigenomics_Histone_narrow_peak	chrX	115129837	115129994	H2BK5ac
chrX	115129904	115129904	rs5991030	H9_Cell_Line	Roadmap_epigenomics_Histone_narrow_peak	chrX	115129665	115130092	H3K9me3
chrX	115129904	115129904	rs5991030	H9_Cell_Line	Roadmap_epigenomics_Histone_narrow_peak	chrX	115129899	115130000	H3K56ac
chrX	115129904	115129904	rs5991030	H9_Derived_Neuronal_Progenitor_Cultured_Cells	Roadmap_epigenomics_Histone_narrow_peak	chrX	115129719	115130227	H3K27me3
chrX	115129904	115129904	rs5991030	HUES48_Cell_Line	Roadmap_epigenomics_Histone_narrow_peak	chrX	115129689	115130243	H3K9me3
chrX	115129904	115129904	rs5991030	HUES6_Cell_Line	Roadmap_epigenomics_Histone_narrow_peak	chrX	115129702	115130020	H3K27me3
chrX	115129904	115129904	rs5991030	HUES6_Cell_Line	Roadmap_epigenomics_Histone_narrow_peak	chrX	115128484	115130619	H3K9me3
chrX	115129904	115129904	rs5991030	iPS-15b_Cell_Line	Roadmap_epigenomics_Histone_narrow_peak	chrX	115129093	115130051	H3K9me3
chrX	115129904	115129904	rs5991030	iPS-18_Cell_Line	Roadmap_epigenomics_Histone_narrow_peak	chrX	115129759	115129970	H3K9me3
chrX	115129904	115129904	rs5991030	Lung	Roadmap_epigenomics_Histone_narrow_peak	chrX	115129814	115130047	H3K27me3
chrX	115129904	115129904	rs5991030	Lung	Roadmap_epigenomics_Histone_narrow_peak	chrX	115129867	115129991	H3K9me3
chrX	115129904	115129904	rs5991030	Mesenchymal_Stem_Cell_Derived_Adipocyte_Cultured_C	Roadmap_epigenomics_Histone_narrow_peak	chrX	115129656	115129976	H3K27me3
chrX	115129904	115129904	rs5991030	Mesenchymal_Stem_Cell_Derived_Adipocyte_Cultured_C	Roadmap_epigenomics_Histone_narrow_peak	chrX	115129605	115130029	H3K9me3
chrX	115129904	115129904	rs5991030	Mobilized_CD34_Primary_Cells_Male	Roadmap_epigenomics_Histone_narrow_peak	chrX	115129879	115130140	H3K9me3
chrX	115129904	115129904	rs5991030	Muscle_Satellite_Cultured_Cells	Roadmap_epigenomics_Histone_narrow_peak	chrX	115129833	115130033	H3K27me3
chrX	115129904	115129904	rs5991030	Penis_Foreskin_Fibroblast_Primary_Cells_skin01	Roadmap_epigenomics_Histone_narrow_peak	chrX	115129835	115130009	H3K9me3
chrX	115129904	115129904	rs5991030	Peripheral_Blood_Mononuclear_Primary_Cells	Roadmap_epigenomics_Histone_narrow_peak	chrX	115129837	115130159	H3K9me3
chrX	115129904	115129904	rs5991030	Rectal_Mucosa.Donor_29	Roadmap_epigenomics_Histone_narrow_peak	chrX	115129893	115130165	H3K27me3
chrX	115129904	115129904	rs5991030	Rectal_Mucosa.Donor_31	Roadmap_epigenomics_Histone_narrow_peak	chrX	115129621	115129969	H3K27me3
chrX	115155198	115155199	rs5991059	Breast_vHMEC	Roadmap_epigenomics_Histone_narrow_peak	chrX	115155045	115155215	H3K4me3
chrX	115155198	115155199	rs5991059	Chondrocytes_from_Bone_Marrow_Derived_Mesenchymal_	Roadmap_epigenomics_Histone_narrow_peak	chrX	115155016	115155206	H3K27me3
chrX	115155198	115155199	rs5991059	Mesenchymal_Stem_Cell_Derived_Adipocyte_Cultured_C	Roadmap_epigenomics_Histone_narrow_peak	chrX	115154789	115155389	H3K9me3
chrX	115137917	115137917	rs62602480	Adipose_Derived_Mesenchymal_Stem_Cell_Cultured_Cel	Roadmap_epigenomics_Histone_narrow_peak	chrX	115137567	115137953	H3K9me3
chrX	115137917	115137917	rs62602480	Colon_Smooth_Muscle	Roadmap_epigenomics_Histone_narrow_peak	chrX	115137770	115138141	H3K27me3
chrX	115137917	115137917	rs62602480	H9_Derived_Neuron_Cultured_Cells	Roadmap_epigenomics_Histone_narrow_peak	chrX	115137732	115137987	H3K27me3
chrX	115137917	115137917	rs62602480	HUES6_Cell_Line	Roadmap_epigenomics_Histone_narrow_peak	chrX	115137593	115137999	H3K27me3
chrX	115137917	115137917	rs62602480	Monocytes-CD14+_RO01746	Roadmap_epigenomics_Histone_narrow_peak	chrX	115137303	115138076	H3K27me3
chrX	115137917	115137917	rs62602480	Rectal_Mucosa.Donor_29	Roadmap_epigenomics_Histone_narrow_peak	chrX	115137567	115137970	H3K27me3
chrX	115137917	115137917	rs62602480	Skeletal_Muscle_Female	Roadmap_epigenomics_Histone_narrow_peak	chrX	115137810	115137984	H3K27me3
chrX	115132834	115132834	rs6608539	4star	Roadmap_epigenomics_Histone_narrow_peak	chrX	115132713	115132891	H3K9me3
chrX	115132834	115132834	rs6608539	Adipose_Derived_Mesenchymal_Stem_Cell_Cultured_Cel	Roadmap_epigenomics_Histone_narrow_peak	chrX	115132688	115132911	H3K27me3
chrX	115132834	115132834	rs6608539	Adult_Liver	Roadmap_epigenomics_Histone_narrow_peak	chrX	115132711	115132965	H3K9me3
chrX	115132834	115132834	rs6608539	Bone_Marrow_Derived_Mesenchymal_Stem_Cell_Cultured	Roadmap_epigenomics_Histone_narrow_peak	chrX	115132689	115132886	H3K27me3
chrX	115132834	115132834	rs6608539	Brain_Anterior_Caudate	Roadmap_epigenomics_Histone_narrow_peak	chrX	115132758	115132938	H3K27me3
chrX	115132834	115132834	rs6608539	Breast_Myoepithelial_Cells	Roadmap_epigenomics_Histone_narrow_peak	chrX	115132566	115133101	H3K27me3
chrX	115132834	115132834	rs6608539	Colon_Smooth_Muscle	Roadmap_epigenomics_Histone_narrow_peak	chrX	115132582	115132947	H3K27me3
chrX	115132834	115132834	rs6608539	ES-WA7_Cell_Line	Roadmap_epigenomics_Histone_narrow_peak	chrX	115132670	115132840	H3K4me3
chrX	115132834	115132834	rs6608539	Fetal_Brain_Female	Roadmap_epigenomics_Histone_narrow_peak	chrX	115132589	115132888	H3K27me3
chrX	115132834	115132834	rs6608539	Fetal_Kidney	Roadmap_epigenomics_Histone_narrow_peak	chrX	115132651	115132847	H3K27me3
chrX	115132834	115132834	rs6608539	Fetal_Lung	Roadmap_epigenomics_Histone_narrow_peak	chrX	115132409	115132984	H3K27me3
chrX	115132834	115132834	rs6608539	Fetal_Muscle_Leg	Roadmap_epigenomics_Histone_narrow_peak	chrX	115132608	115132909	H3K27me3
chrX	115132834	115132834	rs6608539	H9_Derived_Neuronal_Progenitor_Cultured_Cells	Roadmap_epigenomics_Histone_narrow_peak	chrX	115132630	115133018	H3K27me3
chrX	115132834	115132834	rs6608539	HUES6_Cell_Line	Roadmap_epigenomics_Histone_narrow_peak	chrX	115132736	115132906	H3K27me3
chrX	115132834	115132834	rs6608539	Mobilized_CD34_Primary_Cells_Female	Roadmap_epigenomics_Histone_narrow_peak	chrX	115132736	115133021	H3K27me3
chrX	115132834	115132834	rs6608539	Monocytes-CD14+_RO01746	Roadmap_epigenomics_Histone_narrow_peak	chrX	115132462	115132990	H3K27me3
chrX	115132834	115132834	rs6608539	Neurosphere_Cultured_Cells_Cortex_Derived	Roadmap_epigenomics_Histone_narrow_peak	chrX	115132821	115133001	H3K27me3
chrX	115132834	115132834	rs6608539	Rectal_Mucosa.Donor_31	Roadmap_epigenomics_Histone_narrow_peak	chrX	115132737	115132973	H3K27me3
chrX	115132834	115132834	rs6608539	Skeletal_Muscle_Female	Roadmap_epigenomics_Histone_narrow_peak	chrX	115132640	115132914	H3K27me3
chrX	115167654	115167654	rs6608543	Adipose_Derived_Mesenchymal_Stem_Cell_Cultured_Cel	Roadmap_epigenomics_Histone_narrow_peak	chrX	115167552	115167748	H3K9me3
chrX	115167654	115167654	rs6608543	hESC_Derived_CD184+_Endoderm_Cultured_Cells	Roadmap_epigenomics_Histone_narrow_peak	chrX	115167334	115167660	H3K9me3
chrX	115167654	115167654	rs6608543	iPS-15b_Cell_Line	Roadmap_epigenomics_Histone_narrow_peak	chrX	115167596	115167820	H3K9me3
chrX	115179652	115179652	rs77435841	Mesenchymal_Stem_Cell_Derived_Adipocyte_Cultured_C	Roadmap_epigenomics_Histone_narrow_peak	chrX	115179468	115179652	H3K9me3
chrX	115165608	115165608	rs7889204	Colon_Smooth_Muscle	Roadmap_epigenomics_Histone_narrow_peak	chrX	115165549	115165959	H3K27me3
chrX	115165608	115165608	rs7889204	HUES6_Cell_Line	Roadmap_epigenomics_Histone_narrow_peak	chrX	115165332	115165668	H3K9me3
chrX	115165608	115165608	rs7889204	Monocytes-CD14+_RO01746	Roadmap_epigenomics_Histone_narrow_peak	chrX	115165379	115165645	H3K9me3

## Sheet: ChIP-seq TF overlaps
chr	start	end	rsid	cell	track	chr	start	end	signal
chrX	115183745	115183745	rs4969790	amlpz12_leukemic	ReMap_ChIP	chrX	115183631	115183851	ERG
chrX	115183745	115183745	rs4969790	esc	ReMap_ChIP	chrX	115183701	115183806	NANOG
chrX	115184050	115184050	rs5950510	flp143ha_4hr	ReMap_ChIP	chrX	115183961	115184065	ZNF143
chrX	115183745	115183745	rs4969790	hesc	ReMap_ChIP	chrX	115183701	115183842	BRD4
chrX	115183745	115183745	rs4969790	keratinocyte_progenitor	ReMap_ChIP	chrX	115183591	115183861	TP63
chrX	115165608	115165608	rs7889204	lncap_dht	ReMap_ChIP	chrX	115165581	115165891	FOXA1
chrX	115165608	115165608	rs7889204	lncap_etoh	ReMap_ChIP	chrX	115165491	115165928	FOXA1
chrX	115183745	115183745	rs4969790	mcf7_e2	ReMap_ChIP	chrX	115183461	115183996	FOXA1
chrX	115165608	115165608	rs7889204	mcf7_etoh	ReMap_ChIP	chrX	115165591	115165918	FOXA1
chrX	115183745	115183745	rs4969790	sclc_h2171_dmso	ReMap_ChIP	chrX	115183691	115183825	BRD4

## Sheet: ChIP-seq TF based diff binding
snp	eQTL status	TF	Cellline	best ref score	best nonref score	best diff	abs best diff	average ref score	average nonref score	avg diff	abs avg diff	std ref	std nonref
rs7889204	down:-0.668 (10.1)	FOXA1	lncap_dht	0.637794	0.440813	0.196981	0.196981	0.634513	0.321364	0.313149	0.313149	0.00464003	0.0928248
