# Supplementary material for: A functional mechanism for a non-coding variant near AGTR2 associated with risk for preterm birth
Source: BMC Med. 2023 Jul 17;21:258. doi: 10.1186/s12916-023-02973-w (PMC10351137; doi:10.1186/s12916-023-02973-w)
Supplement: Supplementary file 2 — Additional file 2. Human AGTR2 expression analysis. [file 12916_2023_2973_MOESM2_ESM.xlsx]

## Sheet: single-cell RNA-seq re-analysis
Single-cell RNA-seq data sets re-analysied:
First author	last author	Journal	year	title	platform
Emma S. Lucas	Jan J. Brosens	communications Biology	2020	Recurrent pregnancy loss is associated witha pro-senescent decidual response during theperi-implantation window	Drop-Seq
Roser Vento-Tormo	Sarah A. Teichmann	nature	2018	Single-cell reconstruction of the early maternal–fetal interface in humans	10x-Genomics Chromium
Hemant Suryawanshi	Aitor Garzi	science advances	2018	A single-cell survey of the human first-trimester placenta and decidua	Drop-seq and 10x
Wanxin Wang	Stephen R. Quake	nature medicine	2020	Single-cell transcriptomic atlas of the human endometrium during the menstrual cycle	Fluidigm C1 system
Representative analysis of single cell RNA-seq re-analysis
W. Wang et al., Single-cell transcriptomic atlas of the human endometrium during the menstrual cycle. Nat Med 26, 1644-1653 (2020).
Total number of cells (10x)
Cell types	days
	16	17	19	20	22	23	26
Ciliated	126	70	754	1359	785	773	526
Endothelia	55	96	0	987	185	169	541
Lymphocytes	1291	490	572	1210	267	647	1049
Macrophages	93	8	3	188	32	67	96
Smooth muscle cells	27	40	12	507	241	115	324
Stromal fibroblast	871	1289	33	6565	4365	5295	3684
Unciliated epithelia 1	1793	1304	1365	5412	5511	1482	1959
Unciliated epithelia 2	629	880	2891	6303	2994	1419	1283
Number of cells express AGTR2 (10x)
Cell types	days
	16	17	19	20	22	23	26
Ciliated	0	0	0	1	0	0	0
Endothelia	0	0	0	0	0	0	0
Lymphocytes	0	0	0	0	0	0	0
Macrophages	0	0	0	0	0	0	0
Smooth muscle cells	0	0	0	0	0	0	0
Stromal fibroblasts	1	0	0	0	0	0	0
Unciliated epithelia 1	3	0	0	1	11	0	2
Unciliated epithelia 2	1	0	1	0	1	2	1
R. Vento-Tormo et al., Single-cell reconstruction of the early maternal-fetal interface in humans. Nature 563, 347-353 (2018)
CellType	Total	AGTR2	%
DC1	359	0	0
DC2	354	0	0
EVT	3626	0	0
Endo_(f)	100	1	1
Endo_(m)	917	1	0.109051
Endo_L	350	0	0
Epi1	226	0	0
Epi2	216	1	0.462963
Granulocytes	269	0	0
HB	1372	0	0
ILC3	220	0	0
MO	1227	1	0.0814996
NK_CD16+	1591	0	0
NK_CD16-	263	0	0
Plasma	367	0	0
SCT	1261	0	0
Tcells	10833	1	0.00923105
VCT	9479	1	0.0105496
dM1	3473	0	0
dM2	3006	1	0.0332668
dM3	930	0	0
dNK_p	777	0	0
dNK1	4047	0	0
dNK2	5661	0	0
dNK3	2219	0	0
dP1	1081	1	0.0925069
dP2	841	0	0
dS1	7261	2	0.0275444
dS2	4760	0	0
dS3	938	0	0
fFB1	2188	0	0
fFB2	113	0	0
Total	70325	10	0.0142197

## Sheet: Bulk and drop-seq
Reference #42 K. T. Rytkonen et al., Decidualization of Human Endometrial Stromal Fibroblasts is a Multiphasic Process Involving Distinct Transcriptional Programs. Reprod Sci 26, 323-336 (2019).
Associate Gene Name	HsESF_217S_D_mean	HsESF_217S_U_mean	HsESF_218S_D_mean	HsESF_218S_U_mean
FOXA1	0	2.5	3.5	6
CEBPB	8695.5	4039.5	8153.5	3507
HOXA10	1925.5	2493.5	2486.5	2427.5
AGTR2	0	0	0	0
Reference #45: E. S. Lucas et al., Recurrent pregnancy loss is associated with a pro-senescent decidual response during the peri-implantation window. Communications Biology 3, (2020).
drop-seq
	Endothelial	Epithelial	NK	Stroma	Unknown
FOXA1	0	0	0	0	0
CEBPB	0.915366	0.963179	0.586578	1.7718	0.595048
HOXA10	0.620165	0.170656	0.183756	1.71551	0.708668
AGTR2	0	0	0	0	0

## Sheet: Representative-TaqMan
	ESF-w/o			ESF-de
AGTR2	Undetermined			Undetermined								ESF-de	ESF-w/o
AGTR2	Undetermined			Undetermined
AGTR2	Undetermined			Undetermined							CEBPB	4.57132	1
AGTR2	Undetermined			Undetermined							HOXA10	0.74557	1
GAPDH	16.6285			16.9075
GAPDH	16.4826			16.8337
GAPDH	16.5848			16.7483
GAPDH	16.7917	16.6219		16.9827	16.868
	ESF-w/o			ESF-de
CEBPB	22.3564			20.5381
CEBPB	22.3379			20.5076
CEBPB	22.3742			20.6126
CEBPB	22.3017	22.3426	5.68968	20.5616	20.555	3.49707	ESF-de	4.57132	0.0443259
GAPDH	16.5924			17.0062			ESF-w/o	1	0.030986
GAPDH	16.6245			17.0797
GAPDH	16.6814			17.0918
GAPDH	16.7132	16.6529		17.0539	17.0579
	ESF-w/o			ESF-de
HOXA10	26.8049			27.7336
HOXA10	26.9622			27.8155
HOXA10	26.9596			27.7797
HOXA10	27.0005	26.9318	10.2352	27.8087	27.7844	10.6588	ESF-de	0.74557	0.0372499
GAPDH	16.6245			17.0797			ESF-w/o	1	0.0866429
GAPDH	16.755			17.166
GAPDH	16.7015			17.1104
GAPDH	16.7053	16.6966		17.1459	17.1255
